# Supplementary material for: CYK4 Promotes Antiparallel Microtubule Bundling by Optimizing MKLP1 Neck Conformation
Source: PLoS Biol. 2015 Apr 13;13(4):e1002121. doi: 10.1371/journal.pbio.1002121 (PMC4395295; doi:10.1371/journal.pbio.1002121)
Supplement: S1 Data — (XLSX) [file pbio.1002121.s001.xlsx]

## Sheet: TOC
Sheet Name	Content
Fig. 4D	count data of scoring MT bundles and ZEN-4 accumulation in Fig. 4D
Fig. 4E	raw velocity data of particle movement in Fig. 4E
FIg. 5D	raw velocity data for surface gliding assay in Fig. 5D
Fig. 5E	raw velocity data for surface gliding assay in Fig. 5E
Fig. 5G	raw fluorescecne intensity data for Fig. 5E
Fig. 6B	head-to-head distance data for Fig. 6B
Fig. 6C	height data for Fig. 6C
Fig. 6D	count data for histogram in Fig. 6D and the result of Gaussian fitting
Fig. 6E	count data for histogram in Fig. 6E and the result of Gaussian fitting
Fig. 7	anisotropy data for homo-FRET analysis in Fig.7
Fig. S4A	head-to-head distance data for Fig. S4A
Fig. S4B	head-to-head distance data for Fig. S4B
Fig. S4C	head-to-head distance data for Fig. S4C
S4D_Z775mAG	raw data of distance/height measurements for Fig. S4D
S4D_Z775mAGC120	raw data of distance/height measurements for Fig. S4D
S4E DH-H	raw data of head-to-head distance measurements for Fig. S4E
Fig. S5B	raw data of densitometry of the SDS-PAGE gel in Fig. S5B
Fig2A_Z775mAG (no salt)_07.3	X, Y, Z coordinates of AFM image (nm)
Fig2A_Z775mAG (no salt)_11.2	X, Y, Z coordinates of AFM image (nm)
Fig2A_Z775mAG (no salt)_13.0	X, Y, Z coordinates of AFM image (nm)
Fig2A_Z775mAG (no salt)_13.1	X, Y, Z coordinates of AFM image (nm)
Fig2A_Z775mAG (no salt)_16.1	X, Y, Z coordinates of AFM image (nm)
Fig2B_Z775mAG_03.7	X, Y, Z coordinates of AFM image (nm)
Fig2B_Z775mAG_05.7	X, Y, Z coordinates of AFM image (nm)
Fig2B_Z775mAG_13.9	X, Y, Z coordinates of AFM image (nm)
Fig2B_Z775mAG_16.9	X, Y, Z coordinates of AFM image (nm)
Fig2B_Z775mAG_19.9	X, Y, Z coordinates of AFM image (nm)
Fig2C_Z601_2.9	X, Y, Z coordinates of AFM image (nm)
Fig2C_Z601_3.7	X, Y, Z coordinates of AFM image (nm)
Fig2C_Z601_4.3	X, Y, Z coordinates of AFM image (nm)
Fig2C_Z601_4.4	X, Y, Z coordinates of AFM image (nm)
Fig2C_Z601_4.9	X, Y, Z coordinates of AFM image (nm)
Fig2D_Z775mAG-C120_02.0	X, Y, Z coordinates of AFM image (nm)
Fig2D_Z775mAG-C120_02.2	X, Y, Z coordinates of AFM image (nm)
Fig2D_Z775mAG-C120_02.4	X, Y, Z coordinates of AFM image (nm)
Fig2D_Z775mAG-C120_02.6	X, Y, Z coordinates of AFM image (nm)
Fig2D_Z775mAG-C120_11.2	X, Y, Z coordinates of AFM image (nm)
Fig2E_Z601-C120_0.7	X, Y, Z coordinates of AFM image (nm)
Fig2E_Z601-C120_0.9	X, Y, Z coordinates of AFM image (nm)
Fig2E_Z601-C120_2.1	X, Y, Z coordinates of AFM image (nm)
Fig2E_Z601-C120_2.9	X, Y, Z coordinates of AFM image (nm)
Fig2E_Z601-C120_5.1	X, Y, Z coordinates of AFM image (nm)
Fig2F_Z601-C40G_0.1	X, Y, Z coordinates of AFM image (nm)
Fig2F_Z601-C40G_0.6	X, Y, Z coordinates of AFM image (nm)
Fig2F_Z601-C40G_1.1	X, Y, Z coordinates of AFM image (nm)
Fig2F_Z601-C40G_1.4	X, Y, Z coordinates of AFM image (nm)
Fig2F_Z601-C40G_1.6	X, Y, Z coordinates of AFM image (nm)
Fig3_h-holocomplex_1	X, Y, Z coordinates of AFM image (nm)
Fig3_h-holocomplex_2	X, Y, Z coordinates of AFM image (nm)
Fig3_h-holocomplex_3	X, Y, Z coordinates of AFM image (nm)
Fig3_h-holocomplex	X, Y, Z coordinates of AFM image (nm)
Fig3_h-holocomplex_5	X, Y, Z coordinates of AFM image (nm)
Fig3_h-holocomplex_6	X, Y, Z coordinates of AFM image (nm)
Fig6A_42.00	X, Y, Z coordinates of AFM image (nm)
Fig6A_45.36	X, Y, Z coordinates of AFM image (nm)
Fig6A_49.42	X, Y, Z coordinates of AFM image (nm)
Fig6A_50.26	X, Y, Z coordinates of AFM image (nm)
Fig6A_50.82	X, Y, Z coordinates of AFM image (nm)
Fig6A_50.96	X, Y, Z coordinates of AFM image (nm)
Fig6A_51.80	X, Y, Z coordinates of AFM image (nm)
Fig6A_61.74	X, Y, Z coordinates of AFM image (nm)
FigS3_1_Z775mAG_no_salt_1_70nm	X, Y, Z coordinates of AFM image (nm)
FigS3_1_Z775mAG_no_salt_2_90nm	X, Y, Z coordinates of AFM image (nm)
FigS3_1_Z775mAG_no_sallt_3_90nm	X, Y, Z coordinates of AFM image (nm)
FigS3_1_Z775mAG_no_salt_4_70nm	X, Y, Z coordinates of AFM image (nm)
FigS3_1_Z775mAG_no_salt_5_70nm	X, Y, Z coordinates of AFM image (nm)
FigS3_2_Z775mAG_1_70nm	X, Y, Z coordinates of AFM image (nm)
FigS3_2_Z775mAG_2_70nm	X, Y, Z coordinates of AFM image (nm)
FigS3_2_Z775mAG_3_70nm	X, Y, Z coordinates of AFM image (nm)
FigS3_2_Z775mAG_4_70nm	X, Y, Z coordinates of AFM image (nm)
FigS3_2_Z775mAG_5_70nm	X, Y, Z coordinates of AFM image (nm)
FigS3_3_Z601_1	X, Y, Z coordinates of AFM image (nm)
FigS3_3_Z601_2	X, Y, Z coordinates of AFM image (nm)
FigS3_3_Z601_3	X, Y, Z coordinates of AFM image (nm)
FigS3_3_Z601_4	X, Y, Z coordinates of AFM image (nm)
FigS3_3_Z601_5	X, Y, Z coordinates of AFM image (nm)
FigS3_4_Z775mAG-C120_1	X, Y, Z coordinates of AFM image (nm)
FigS3_4_Z775mAG-C120_2	X, Y, Z coordinates of AFM image (nm)
FigS3_4_Z775mAG-C120_3	X, Y, Z coordinates of AFM image (nm)
FigS3_4_Z775mAG-C120_4	X, Y, Z coordinates of AFM image (nm)
FigS3_4_Z775mAG-C120_5	X, Y, Z coordinates of AFM image (nm)
FigS3_5_Z601-C120_1	X, Y, Z coordinates of AFM image (nm)
FigS3_5_Z601-C120_2	X, Y, Z coordinates of AFM image (nm)
FigS3_5_Z601-C120_3	X, Y, Z coordinates of AFM image (nm)
FigS3_5_Z601-C120_4	X, Y, Z coordinates of AFM image (nm)
FigS3_5_Z601-C120_5	X, Y, Z coordinates of AFM image (nm)
FigS3_6_Z601-C40G_1	X, Y, Z coordinates of AFM image (nm)
FigS3_6_Z601-C40G_2	X, Y, Z coordinates of AFM image (nm)
FigS3_6_Z601-C40G_3	X, Y, Z coordinates of AFM image (nm)
FigS3_6_Z601-C40G_4	X, Y, Z coordinates of AFM image (nm)
FigS3_6_Z601-C40G_5	X, Y, Z coordinates of AFM image (nm)

## Sheet: Fig. 4D
	Z601mAG	Z601mAG	Z601mAG	Z601mAG	Z601mAG/C120	Z601mAG/C120	Z601mAG/C120	Z601mAG/C120
	Antiparallel	Antiparallel	Parallel	Parallel	Antiparallel	Antiparallel	Parallel	Parallel
	Accumulation	No Accumulation	Accumulation	No Accumulation	Accumulation	No Accumulation	Accumulation	No Accumulation
		1		1	4			2
	1			1
	2			4	12			5
				3	1		1	1
				2	9			2
	2	2		3	4			1
				3	3
				4	4			3
				4	2			1
				5	2			2
	1			1	1
					4		1
		2		1
				3
		1		4	3	1		1
				1	3			6
	1	1		4	4			2
		2		1	3			8
		1			4			1
	1	1		2	5	1		4
	2	1	1	4	3			5
total count	74	74	74	74	119	119	119	119
catagory count	10	12	1	51	71	2	2	44
freqency of category	0.135135	0.162162	0.0135135	0.689189	0.596639	0.0168067	0.0168067	0.369748

## Sheet: Fig. 4E
sample	v (nm/s)
Z601mAG	279.065
Z601mAG	266.748
Z601mAG	302.312
Z601mAG	238.507
Z601mAG	137.185
Z601mAG	157.729
Z601mAG	197.645
Z601mAG	141.059
Z601mAG	179.706
Z601mAG	154.124
Z601mAG	119.109
Z601mAG	198.158
Z601mAG	248.969
Z601mAG	198.158
Z601mAG	170.721
Z601mAG	190.936
Z601mAG	310.394
Z601mAG	298.756
Z601mAG	243.885
Z601mAG	156.494
Z601mAG	280.788
Z601mAG	98.4917
Z601mAG	136.575
Z601mAG	153.383
Z601mAG	290.998
Z601mAG	134.781
Z601mAG	227.63
Z601mAG	155.945
Z601mAG	186.725
Z601mAG	341.445
Z601mAG	181.393
Z601mAG	226.74
Z601mAG	198.158
Z601mAG	147.738
Z601mAG	225.956
Z601mAG	263.612
Z601mAG	226.74
Z601mAG	203.702
Z601mAG	213.4
Z601mAG	304.857
Z601mAG	262.645
Z601mAG	213.4
Z601mAG	215.128
Z601mAG	254.05
Z601mAG	254.05
Z601mAG	191.493
Z601mAG	260.826
Z601mAG	271.037
Z601mAG	148.626
Z601mAG	326.37
Z601mAG	257.553
Z601mAG	213.4
Z601mAG	242.498
Z601mAG	171.707
Z601mAG	199.243
Z601mAG	147.11
Z601mAG	266.748
Z601mAG	231.957
Z601mAG	150.638
Z601mAG	181.393
Z601mAG	203.702
Z601mAG	263.612
Z601mAG	233.727
Z601mAG	177.836
Z601mAG	204.865
Z601mAG	297.24
Z601mAG	258.323
Z601mAG	266.748
Z601mAG	313.82
Z601mAG	139.172
Z601mAG	54.9268
Z601mAG	239.38
Z601mAG	291.531
Z601mAG	272.003
Z601mAG	266.748
Z601mAG	196.328
Z601mAG	131.804
Z601mAG	231.957
Z601mAG	175.738
Z601mAG	231.957
Z601mAG	279.065
Z601mAG	190.936
Z601mAG	241.85
Z601mAG	213.4
Z601mAG	227.63
Z601mAG	213.4
Z601mAG	138.081
Z601mAG	256.076
Z601mAG	302.312
Z601mAG	284.532
Z601mAG	237.113
Z601mAG	298.756
Z601mAG	198.158
Z601mAG	196.982
Z601mAG	337.879
Z601mAG	234.737
Z601mAG	311.896
Z601mAG	344.73
Z601mAG	281.297
Z601mAG	320.101
Z601mAG	243.885
Z601mAG	329.803
Z601mAG	119.505
Z601mAG	157.24
Z601mAG	137.185
Z601mAG	304.857
Z601mAG	284.532
Z601mAG	256.076
Z601mAG	228.643
Z601mAG	199.173
Z601mAG	240.071
Z601mAG	188.296
Z601mAG	262.645
Z601mAG	195.614
Z601mAG	198.158
Z601mAG	232.804
Z601mAG	284.532
Z601mAG	198.158
Z601mAG	200.06
Z601mAG	295.473
Z601mAG	272.678
Z601mAG	284.532
Z601mAG	229.815
Z601mAG	228.643
Z601mAG	271.602
Z601mAG	229.815
Z601mAG	188.774
Z601mAG	181.393
Z601mAG	213.4
Z601mAG	182.912
Z601mAG	289.618
Z601mAG	186.725
Z601mAG	274.371
Z601mAG	234.737
Z601mAG	167.67
Z601mAG	238.507
Z601mAG	229.815
Z601mAG	150.169
Z601mAG	125.096
Z601mAG	167.008
Z601mAG	269.563
Z601mAG	133.373
Z601mAG	284.532
Z601mAG	246.234
Z601mAG	213.4
Z601mAG	213.4
Z601mAG	194.84
Z601mAG	204.122
Z601mAG	187.793
Z601mAG	264.205
Z601mAG	241.239
Z601mAG	173.388
Z601mAG	213.4
Z601mAG	118.557
Z601mAG	279.065
Z601mAG	243.885
Z601mAG	289.618
Z601mAG	226.74
Z601mAG	251.055
Z601mAG	192.059
Z601mAG	240.071
Z601mAG	164.156
Z601mAG	277.416
Z601mAG	298.756
Z601mAG	241.85
Z601mAG	284.532
Z601mAG	293.429
Z601mAG	256.076
Z601mAG	248.969
Z601mAG	259.133
Z601mAG	197.971
Z601mAG	196.982
Z601mAG	239.987
Z601mAG	189.692
Z601mAG	222.291
Z601mAG	184.944
Z601mAG	193.079
Z601mAG	266.748
Z601mAG	234.737
Z601mAG	140.396
Z601mAG	180.567
Z601mAG	173.388
Z601mAG	162.591
Z601mAG	174.597
Z601mAG	253.412
Z601mAG	160.051
Z601mAG	240.866
Z601mAG	226.74
Z601mAG	213.4
Z601mAG	165.697
Z601mAG	179.102
Z601mAG	145.528
Z601mAG	201.675
Z601mAG	169.485
Z601mAG	246.234
Z601mAG	186.725
Z601mAG	190.936
Z601mAG	213.4
Z601mAG	302.312
Z601mAG	243.885
Z601mAG	266.748
Z601mAG	213.4
Z601mAG	200.06
Z601mAG	199.173
Z601mAG	252.203
Z601mAG	241.85
Z601mAG	182.912
Z601mAG	186.725
Z601mAG	192.059
Z601mAG	158.075
Z601mAG	185.866
Z601mAG	224.633
Z601mAG	142.266
Z601mAG	155.945
Z601mAG/C120	90.5
Z601mAG/C120	78.6
Z601mAG/C120	123.5
Z601mAG/C120	59.8
Z601mAG/C120	51
Z601mAG/C120	63.4
Z601mAG/C120	80
Z601mAG/C120	84.1
Z601mAG/C120	130.8
Z601mAG/C120	37.7
Z601mAG/C120	169.6
Z601mAG/C120	80
Z601mAG/C120	94.8
Z601mAG/C120	120.6
Z601mAG/C120	56.2
Z601mAG/C120	92.5
Z601mAG/C120	134.8
Z601mAG/C120	62.8
Z601mAG/C120	103.5
Z601mAG/C120	87.3
Z601mAG/C120	113.8
Z601mAG/C120	64.9
Z601mAG/C120	93.4
Z601mAG/C120	106.7
Z601mAG/C120	76.2
Z601mAG/C120	110.4
Z601mAG/C120	81.6
Z601mAG/C120	60
Z601mAG/C120	64
Z601mAG/C120	50.2
Z601mAG/C120	40
Z601mAG/C120	82.1
Z601mAG/C120	103.2
Z601mAG/C120	39.1
Z601mAG/C120	97.8
Z601mAG/C120	142.3
Z601mAG/C120	41.5
Z601mAG/C120	68.3
Z601mAG/C120	89.5
Z601mAG/C120	63.2
Z601mAG/C120	213.4
Z601mAG/C120	47.9
Z601mAG/C120	188.3
Z601mAG/C120	80
Z601mAG/C120	116.4
Z601mAG/C120	73.9
Z601mAG/C120	113.8
Z601mAG/C120	71.1
Z601mAG/C120	80.5
Z601mAG/C120	78
Z601mAG/C120	93.7
Z601mAG/C120	67.9
Z601mAG/C120	121.9
Z601mAG/C120	45.3
Z601mAG/C120	83.8
Z601mAG/C120	109.3
Z601mAG/C120	50.2
Z601mAG/C120	47.4
Z601mAG/C120	68.6
Z601mAG/C120	37.1
Z601mAG/C120	131.3
Z601mAG/C120	118.6
Z601mAG/C120	67.1
Z601mAG/C120	73.2
Z601mAG/C120	41.6
Z601mAG/C120	94
Z601mAG/C120	84.5
Z601mAG/C120	57.8
Z601mAG/C120	76.2
Z601mAG/C120	37.1
Z601mAG/C120	56.9
Z601mAG/C120	51.5
Z601mAG/C120	51.2
Z601mAG/C120	71.1
Z601mAG/C120	73.6
Z601mAG/C120	121.9
Z601mAG/C120	59.3
Z601mAG/C120	67.9
Z601mAG/C120	45.7
Z601mAG/C120	73.9
Z601mAG/C120	80
Z601mAG/C120	99.6
Z601mAG/C120	67.7
Z601mAG/C120	109.6
Z601mAG/C120	74.2
Z601mAG/C120	64.7
Z601mAG/C120	77.1
Z601mAG/C120	68.8
Z601mAG/C120	63
Z601mAG/C120	75.9
Z601mAG/C120	94.1
Z601mAG/C120	142.3
Z601mAG/C120	47.4
Z601mAG/C120	57.7
Z601mAG/C120	60.5
Z601mAG/C120	33
Z601mAG/C120	106.7
Z601mAG/C120	66.7
Z601mAG/C120	90.3
Z601mAG/C120	55
Z601mAG/C120	74.8
Z601mAG/C120	106.2
Z601mAG/C120	59.3
Z601mAG/C120	87.9
Z601mAG/C120	76.4
Z601mAG/C120	33.2
Z601mAG/C120	31.8
Z601mAG/C120	97
Z601mAG/C120	38.2
Z601mAG/C120	28.1
Z601mAG/C120	38.1
Z601mAG/C120	37.1
Z601mAG/C120	28.5
Z601mAG/C120	63.8

## Sheet: FIg. 5D
sample	v (nm/s)
Z585mAG	190.5
Z585mAG	219
Z585mAG	226.4
Z585mAG	6.3
Z585mAG	197.9
Z585mAG	163.2
Z585mAG	195.2
Z585mAG	199
Z585mAG	195.8
Z585mAG	210.6
Z585mAG	204.9
Z585mAG	190.4
Z585mAG	181.3
Z585mAG	10
Z585mAG	201.2
Z585mAG	208.8
Z585mAG	185.2
Z585mAG	186.3
Z585mAG	204.8
Z585mAG	186
Z585mAG	163
Z585mAG	172.7
Z585mAG	190.6
Z585mAG	172.6
Z585mAG	182.4
Z585mAG	184.4
Z585mAG	173
Z585mAG	177.4
Z585mAG	185.5
Z585mAG	211.2
Z585mAG	182
Z585mAG	207.7
Z585mAG	200.3
Z585mAG	164.1
Z585mAG	190.3
Z585mAG	187
Z585mAG	192.8
Z585mAG	192.5
Z585mAG	164.9
Z585mAG	185.4
Z585mAG	189
Z585mAG	180.5
Z585mAG	144.9
Z585mAG	167.3
Z585mAG	193
Z585mAG	158.7
Z585mAG	181.6
Z585mAG	179.1
Z585mAG	170.1
Z585mAG	218.4
Z585mAG	197.5
Z585mAG	142.6
Z585mAG	207.5
Z585mAG	199.9
Z585mAG	118.9
Z585mAG	205.3
Z585mAG	199.9
Z585mAG	181.4
Z585mAG	201.3
Z585mAG	200
Z585mAG	197.9
Z585mAG	200.9
Z585mAG	196
Z585mAG	194.3
Z585mAG	236.8
Z585mAG	177.2
Z585mAG	38.1
Z585mAG	189.6
Z585mAG	168.4
Z585mAG	182.3
Z585mAG	179.4
Z585mAG	184.2
Z585mAG	174.1
Z585mAG	91.6
Z585mAG	169.6
Z585mAG	164.1
Z585mAG	160
Z585mAG	174.4
Z585mAG	117.5
Z585mAG	174.8
Z585mAG	181
Z585mAG	170.3
Z585mAG	103.1
Z585mAG	196.8
Z585mAG	166.7
Z585mAG	109.9
Z585mAG	114.4
Z585mAG	170.5
Z585mAG	177.1
Z585mAG	188.9
Z585mAG	162.9
Z585mAG	178.4
Z585mAG	169
Z585mAG	138.7
Z585mAG	180.2
Z585mAG	179.7
Z585mAG	150.2
Z585mAG	163.1
Z585mAG	150.6
Z585mAG	126.7
Z585mAG	40.3
Z585mAG	66.7
Z585mAG	135.8
Z585mAG	98.7
Z585mAG	194.8
Z585mAG	180.5
Z585mAG	68.6
Z585mAG	183.8
Z585mAG	75.6
Z585mAG	99.3
Z585mAG	192.4
Z585mAG	177.2
Z585mAG	193.5
Z585mAG	50.4
Z585mAG	196.4
Z585mAG	142.2
Z585mAG	161.4
Z585mAG	201.9
Z585mAG	190.5
Z585mAG	180.7
Z585mAG	192
Z585mAG	195.7
Z585mAG	189.9
Z585mAG	198.4
Z585mAG	184.8
Z585mAG	203.4
Z585mAG	188.5
Z585mAG	213.2
Z585mAG	181.3
Z585mAG	166
Z585mAG	199.8
Z585mAG	197.7
Z585mAG	189.5
Z585mAG	200.5
Z585mAG	69.2
Z585mAG	94.3
Z585mAG	183.2
Z585mAG	184.5
Z585mAG	33.5
Z585mAG	211.3
Z585mAG	181.8
Z585mAG	161.1
Z585mAG	181.5
Z585mAG	201.8
Z585mAG	168.2
Z585mAG	185.7
Z585mAG	200.2
Z585mAG	198.9
Z585mAG	207.7
Z585mAG	194
Z585mAG	85.8
Z585mAG	164.6
Z585mAG	181.5
Z585mAG	159.5
Z585mAG	189.5
Z585mAG	92.8
Z585mAG	198.1
Z585mAG	199.3
Z585mAG	180
Z585mAG	208.4
Z585mAG	176.4
Z585mAG	172.6
Z585mAG	21.2
Z585mAG	103.9
Z585mAG	142.3
Z585mAG	177.3
Z585mAG	156.5
Z585mAG	121.8
Z585mAG	30
Z585mAG	183.5
Z585mAG	102.8
Z585mAG	143.4
Z585mAG	178.2
Z585mAG	171.4
Z585mAG	189.7
Z585mAG	180.6
Z585mAG	132.8
Z585mAG	163.3
Z585mAG	152.8
Z585mAG	165.6
Z585mAG	97.4
Z585mAG	176.8
Z585mAG	129.3
Z585mAG	119.1
Z585mAG	154.3
Z585mAG	186.2
Z585mAG	177.3
Z585mAG	182.1
Z585mAG	29.1
Z585mAG	168.8
Z585mAG	195.8
Z585mAG	175
Z585mAG	155.3
Z585mAG	164.3
Z585mAG	177.5
Z585mAG	127.8
Z585mAG	177.4
Z585mAG	191.4
Z585mAG	194.7
Z585mAG	196.9
Z585mAG	204.5
Z585mAG	205.7
Z585mAG	94.7
Z585mAG	172.7
Z585mAG	186.2
Z585mAG	96.8
Z585mAG	183.8
Z585mAG	131.8
Z585mAG	168
Z585mAG	172
Z585mAG	188.2
Z585mAG	184
Z585mAG	194.1
Z585mAG	203
Z585mAG	201.9
Z585mAG	197.9
Z585mAG	193.7
Z585mAG	164.7
Z585mAG	214
Z585mAG	201.7
Z585mAG	203.3
Z585mAG	178
Z585mAG/C120	33.1
Z585mAG/C120	26.1
Z585mAG/C120	28
Z585mAG/C120	24.8
Z585mAG/C120	33
Z585mAG/C120	32.1
Z585mAG/C120	29
Z585mAG/C120	28.3
Z585mAG/C120	20.1
Z585mAG/C120	55
Z585mAG/C120	17.4
Z585mAG/C120	23.9
Z585mAG/C120	15.7
Z585mAG/C120	17.9
Z585mAG/C120	21.3
Z585mAG/C120	17.2
Z585mAG/C120	24.1
Z585mAG/C120	23.3
Z585mAG/C120	7.3
Z585mAG/C120	22.3
Z585mAG/C120	19.5
Z585mAG/C120	20.6
Z585mAG/C120	13.2
Z585mAG/C120	21
Z585mAG/C120	19.1
Z585mAG/C120	18.7
Z585mAG/C120	19.9
Z585mAG/C120	16.3
Z585mAG/C120	17.3
Z585mAG/C120	20.9
Z585mAG/C120	23.2
Z585mAG/C120	29.4
Z585mAG/C120	21.2
Z585mAG/C120	20.4
Z585mAG/C120	19.2
Z585mAG/C120	17
Z585mAG/C120	24.2
Z585mAG/C120	10.3
Z585mAG/C120	35.9
Z585mAG/C120	10.4
Z585mAG/C120	43.2
Z585mAG/C120	39.6
Z585mAG/C120	42.7
Z585mAG/C120	37
Z585mAG/C120	57.3
Z585mAG/C120	27.5
Z585mAG/C120	40.8
Z585mAG/C120	30.8
Z585mAG/C120	12.5
Z585mAG/C120	35.9
Z585mAG/C120	35.8
Z585mAG/C120	29.1
Z585mAG/C120	11
Z585mAG/C120	36.7
Z585mAG/C120	32.8
Z585mAG/C120	27.3
Z585mAG/C120	33.9
Z585mAG/C120	15.7
Z585mAG/C120	14.9
Z585mAG/C120	11.5
Z585mAG/C120	5.7
Z585mAG/C120	42.1
Z585mAG/C120	38.1
Z585mAG/C120	36.1
Z585mAG/C120	42.2
Z585mAG/C120	6.2
Z585mAG/C120	42.5
Z585mAG/C120	37.4
Z585mAG/C120	30.3
Z585mAG/C120	25.6
Z585mAG/C120	41.9
Z585mAG/C120	41.2
Z585mAG/C120	22.4
Z585mAG/C120	40.4
Z585mAG/C120	40.6
Z585mAG/C120	13.7
Z585mAG/C120	19.7
Z585mAG/C120	57.4
Z585mAG/C120	30.5
Z585mAG/C120	37.5
Z585mAG/C120	38.2
Z585mAG/C120	44.2
Z585mAG/C120	31.6
Z585mAG/C120	26.9
Z585mAG/C120	35.2
Z585mAG/C120	33
Z585mAG/C120	37.4
Z585mAG/C120	34.1
Z585mAG/C120	14.9
Z585mAG/C120	19.1
Z585mAG/C120	15.2
Z585mAG/C120	38.5
Z585mAG/C120	27.1
Z585mAG/C120	13.8
Z585mAG/C120	37.2
Z585mAG/C120	21.1
Z585mAG/C120	35.3
Z585mAG/C120	31.9
Z585mAG/C120	36.1
Z585mAG/C120	39.9
Z585mAG/C120	51
Z585mAG/C120	7.5
Z585mAG/C120	38.1
Z585mAG/C120	26.6
Z585mAG/C120	31.3
Z585mAG/C120	46.6
Z585mAG/C120	43.2
Z585mAG/C120	27.7
Z585mAG/C120	22.5
Z585mAG/C120	29.7
Z585mAG/C120	13
Z585mAG/C120	26.6
Z585mAG/C120	31.7
Z585mAG/C120	17.8
Z585mAG/C120	25.8
Z585mAG/C120	28.6
Z585mAG/C120	18.1
Z585mAG/C120	31.2
Z585mAG/C120	37.3
Z585mAG/C120	24.6
Z585mAG/C120	26.5
Z585mAG/C120	39.5
Z585mAG/C120	20.8
Z585mAG/C120	24.5
Z585mAG/C120	26.3
Z585mAG/C120	24.9
Z585mAG/C120	92.9
Z585mAG/C120	30.8

## Sheet: Fig. 5E
category	v (nm/s)
Buffer	104.2
Buffer	146.6
Buffer	150.1
Buffer	189.5
Buffer	183.9
Buffer	185.2
Buffer	186.5
Buffer	133.8
Buffer	158.7
Buffer	211.8
Buffer	200.3
Buffer	183.7
Buffer	189.8
Buffer	131.3
Buffer	205.4
Buffer	125.1
Buffer	102.6
Buffer	201.6
Buffer	52.2
Buffer	106.3
Buffer	169.1
Buffer	195.8
Buffer	185
Buffer	147.7
Buffer	183.1
Buffer	117
Buffer	206.2
Buffer	188.7
Buffer	201.3
Buffer	170.1
Buffer	193.5
Buffer	170.4
Buffer	127.5
Buffer	132.9
Buffer	135.7
Buffer	136.1
Buffer	104.3
Buffer	168.1
Buffer	200
Buffer	203.8
Buffer	146.8
Buffer	175.7
Buffer	161.3
Buffer	177
Buffer	131.8
Buffer	150.7
Buffer	206.4
Buffer	192
Buffer	150.8
Buffer	123.1
Buffer	130.3
Buffer	98.5
Buffer	185.4
Buffer	162.3
Buffer	165.3
Buffer	184.4
Buffer	122.2
Buffer	160.6
Buffer	162.3
Buffer	178.1
Buffer	130.9
Buffer	128.5
Buffer	177.7
Buffer	168.4
Buffer	170.2
Buffer	161.6
Buffer	131.9
Buffer	177
Buffer	161.5
Buffer	171.2
Buffer	154
Buffer	163.7
Buffer	154.4
Buffer	187.6
Buffer	131.6
Buffer	176
Buffer	167.4
Buffer	86.8
Buffer	155.4
Buffer	171.6
Buffer	164.4
Buffer	192
Buffer	140.5
Buffer	155.9
Buffer	180
Buffer	140.7
Buffer	174.8
Buffer	177.1
Buffer	183
Buffer	148.3
Buffer	172.2
Buffer	79.6
Buffer	140.9
Buffer	162.3
Buffer	90.7
Buffer	172.4
Buffer	61.6
Buffer	92.2
Buffer	181.4
Buffer	165.5
Buffer	49.9
Buffer	164.7
Buffer	188
Buffer	124.2
Buffer	149.9
Buffer	108.4
Buffer	151.8
Buffer	184.1
Buffer	152.6
Buffer	175.2
Buffer	180.3
Buffer	169.1
C120	40.2
C120	39.2
C120	30.3
C120	29.8
C120	34.3
C120	36.4
C120	24.6
C120	27.9
C120	23.1
C120	21.9
C120	15.9
C120	20
C120	21.5
C120	6
C120	4.2
C120	20
C120	30.7
C120	16.3
C120	25.1
C120	18.6
C120	19.3
C120	14
C120	18.1
C120	34.2
C120	15
C120	21.7
C120	5.9
C120	16
C120	17.5
C120	19.8
C120	17
C120	11.6
C120	13.7
C120	4.3
C120	14.9
C120	5.3
C120	36.5
C120	224.4
C120	17.2
C120	16.7
C120	8.2
C120	16.7
C120	6.5
C120	16.8
C120	9
C120	16.3
C120	14.6
C120	15.3
C120	13
C120	10.7
C120	11.7
C120	18.5
C120	12.9
C120	8.1
C120	13.2
C120	12.7
C120	8.3
C120	8.1
C120	7.8
C120	7
C120	6.4
C120	9.1
C120	10
C120	7.6
C120	10.7
C120	3.7
C120	14.6
C120	8.8
C120	3.7
C120_S15L	122
C120_S15L	158.9
C120_S15L	97.9
C120_S15L	135.6
C120_S15L	118.2
C120_S15L	145.9
C120_S15L	88.7
C120_S15L	114.5
C120_S15L	153.7
C120_S15L	129.7
C120_S15L	158.5
C120_S15L	69.7
C120_S15L	85.9
C120_S15L	144.9
C120_S15L	104.3
C120_S15L	150.4
C120_S15L	74.5
C120_S15L	93.9
C120_S15L	68.4
C120_S15L	163.8
C120_S15L	105.2
C120_S15L	144.8
C120_S15L	123.7
C120_S15L	128.4
C120_S15L	62
C120_S15L	85.1
C120_S15L	105.4
C120_S15L	103.5
C120_S15L	75.5
C120_S15L	89.7
C120_S15L	138.5
C120_S15L	105.1
C120_S15L	126.2
C120_S15L	65.4
C120_S15L	121.4
C120_S15L	74.9
C120_S15L	147.8
C120_S15L	83
C120_S15L	107
C120_S15L	119.8
C120_S15L	53.1
C120_S15L	81.9
C120_S15L	116.7
C120_S15L	64.7
C120_S15L	104.4
C120_S15L	105.1
C120_S15L	133.8
C120_S15L	81.8
C120_S15L	54.2
C120_S15L	68.9
C120_S15L	143.4
C120_S15L	70
C120_S15L	124.6
C120_S15L	128.7
C120_S15L	69.2
C120_S15L	125.5
C120_S15L	85.3
C120_S15L	80.6
C120_S15L	57.9
C120_S15L	68.1
C120_S15L	85.5
C120_S15L	91.5
C120_S15L	110.1
C120_S15L	146.3
C120_S15L	84.1
C120_S15L	31.4
C120_S15L	46.9
C120_S15L	99.9
C120_S15L	98.8
C120_S15L	104.8
C120_S15L	120.8
C120_S15L	120.8
C120_S15L	118.3
C120_S15L	130.8
C120_S15L	117.4
C120_S15L	126.3
C120_S15L	120.9
C120_S15L	117.4
C120_S15L	94.6
C120_S15L	113.7
C120_S15L	114.8
C120_S15L	117.5
C120_S15L	128.3
C120_S15L	125.4
C120_S15L	86
C120_S15L	29.2
C120_S15L	121.4
C120_S15L	98.5
C120_S15L	117.8
C120_S15L	121.2
C120_S15L	113.6
C120_S15L	116.2
C120_S15L	122.5
C120_S15L	52.6
C120_S15L	120.6
C120_S15L	131.1
C120_S15L	102.5
C120_S15L	132.3
C120_S15L	79.8
C120_S15L	93.6
C120_S15L	113.6
C120_S15L	52.2
C120_S15L	94.9
C120_S15L	63.9
C120_S15L	131.2
C120_S15L	62.1
C120_S15L	23.3
C120_S15L	22.5
C120_S15L	5
C120_S15L	121.7
C120_S15L	82.9
C120_S15L	95.4
C120_S15L	102.8
C120_S15L	92.2
C120_S15L	110.4
C120_S15L	51.5
C120_S15L	70.8
C120_S15L	62.1
C120_S15L	77.5
C120_S15L	70.4
C120_S15L	104.7
C120_S15L	90.1
C120_S15L	89.2
C120_S15L	95.6
C120_S15L	85
C120_S15L	122.7
C120_S15L	78.2
C120_S15L	98.5
C120_S15L	98.8
C120_S15L	48.3
C120_S15L	122.3
C120_S15L	98.6
C120_S15L	86.6
C120_S15L	108
C120_S15L	105.4
C120_S15L	24.2
C120_S15L	43.9
C120_S15L	114.8
C120_S15L	95.7
C120_S15L	51.1
C120_S15L	109.2
C120_S15L	106.4
C120_S15L	104.1
C40G	3.7
C40G	24.1
C40G	24.3
C40G	25.8
C40G	27
C40G	20.9
C40G	15.1
C40G	13.7
C40G	41.1
C40G	21.2
C40G	9
C40G	9.2
C40G	11.2
C40G	5.4
C40G	13.9
C40G	16
C40G	14.8
C40G	16.2
C40G	8.9
C40G	12.3
C40G	22.4
C40G	9.6
C40G	7.8
C40G	7.5
C40G	6.5
C40G	27.6
C40G	22
C40G	10.2
C40G	8.9
C40G	10.1
C40G	10.4
C40G	11.1
C40G	13.5
C40G	20
C40G	16.4
C40G	5.8
C40G	13.9
C40G	20
C40G	19.6
C40G	16.3
C40G	18.3
C40G	21
C40G	14
C40G	12.3
C40G	13.3
C40G	5.6
C40G	13.3
C40G	11.3
C40G	12.2

## Sheet: Fig. 5G
Sample	Concentration (uM)	Fluorescence Intensity
Z585mAG/C120	500	407.128
Z585mAG/C120	500	1015.97
Z585mAG/C120	500	394.781
Z585mAG/C120	300	1755.15
Z585mAG/C120	300	1852.4
Z585mAG/C120	300	1882.15
Z585mAG/C120	200	822.279
Z585mAG/C120	200	868.052
Z585mAG/C120	200	493.531
Z585mAG/C120	200	2321.59
Z585mAG/C120	200	1692.42
Z585mAG/C120	200	2172.04
Z585mAG/C120	300	1601.47
Z585mAG/C120	300	1528.65
Z585mAG/C120	300	1701.26
Z585mAG/C120	150	1544.13
Z585mAG/C120	150	1867.72
Z585mAG/C120	150	1233.78
Z585mAG/C120	100	2291.98
Z585mAG/C120	100	2299.5
Z585mAG/C120	100	1313.52
Z585mAG/C120	100	2040.25
Z585mAG/C120	100	1399.33
Z585mAG/C120	100	1484.57
Z585mAG/C120	150	1181.4
Z585mAG/C120	150	1691.49
Z585mAG/C120	150	1713.53
Z585mAG/C120	50	1282.46
Z585mAG/C120	50	1596.27
Z585mAG/C120	50	1544.07
Z585mAG/C120	20	687.722
Z585mAG/C120	20	785.347
Z585mAG/C120	20	863.105
Z585mAG/C120	20	897.726
Z585mAG/C120	20	783.731
Z585mAG/C120	20	605.782
Z585mAG/C120	50	1429.13
Z585mAG/C120	50	1620.66
Z585mAG/C120	50	1364.8
Z585mAG/C120	15	214.407
Z585mAG/C120	15	171.294
Z585mAG/C120	15	195.893
Z585mAG/C120	10	68.449
Z585mAG/C120	10	104.807
Z585mAG/C120	10	80.751
Z585mAG/C120	8	109.8
Z585mAG/C120	8	54.782
Z585mAG/C120	8	37.036
Z585mAG/C120	5	79.532
Z585mAG/C120	5	84.168
Z585mAG/C120	5	74.207
Z585mAG/C120	5	182.123
Z585mAG/C120	5	114.709
Z585mAG/C120	5	126.327
Z585mAG/C120	8	84.053
Z585mAG/C120	8	63.246
Z585mAG/C120	8	-0.59
Z585mAG/C120	10	165.201
Z585mAG/C120	10	189.331
Z585mAG/C120	10	200.918
Z585mAG/C120	15	158.601
Z585mAG/C120	15	132.294
Z585mAG/C120	15	161.746
Z585mAG/C120	300	2319.53
Z585mAG/C120	300	2563.03
Z585mAG/C120	300	2581.55
Z585mAG/C120	200	1945.72
Z585mAG/C120	200	1739.3
Z585mAG/C120	200	1805.78
Z585mAG/C120	200	2066.14
Z585mAG/C120	200	1904.07
Z585mAG/C120	200	2066.46
Z585mAG/C120	300	2566.61
Z585mAG/C120	300	2210.62
Z585mAG/C120	300	2406.15
Z585mAG/C120	500	1879.1
Z585mAG/C120	500	1657.62
Z585mAG/C120	500	1891.56
Z585mAG/C120	150	2093.27
Z585mAG/C120	150	2233.84
Z585mAG/C120	150	2013.36
Z585mAG/C120	150	2020.46
Z585mAG/C120	150	2072.22
Z585mAG/C120	150	1792.67
Z585mAG/C120	500	1885.04
Z585mAG/C120	500	1921.56
Z585mAG/C120	100	2286.79
Z585mAG/C120	100	2301.93
Z585mAG/C120	100	2072.84
Z585mAG/C120	50	920.145
Z585mAG/C120	50	1192.51
Z585mAG/C120	50	1067.97
Z585mAG/C120	50	642.441
Z585mAG/C120	50	920.221
Z585mAG/C120	50	676.333
Z585mAG/C120	100	2491.69
Z585mAG/C120	100	2382.79
Z585mAG/C120	100	2697.52
Z585mAG/C120	20	819.127
Z585mAG/C120	20	926.052
Z585mAG/C120	20	891.945
Z585mAG/C120	15	603.79
Z585mAG/C120	15	558.51
Z585mAG/C120	15	497.938
Z585mAG/C120	10	274.529
Z585mAG/C120	10	294.627
Z585mAG/C120	10	167.02
Z585mAG/C120	10	194.234
Z585mAG/C120	10	239.523
Z585mAG/C120	10	235
Z585mAG/C120	15	313.739
Z585mAG/C120	15	335.142
Z585mAG/C120	15	374.418
Z585mAG/C120	20	800.434
Z585mAG/C120	20	846.358
Z585mAG/C120	20	1022.64
Z585mAG/C120	8	186.989
Z585mAG/C120	8	161.913
Z585mAG/C120	8	248.266
Z585mAG/C120	8	158.59
Z585mAG/C120	8	178.9
Z585mAG/C120	8	239.835
Z585mAG/C120	5	118.219
Z585mAG/C120	5	172.815
Z585mAG/C120	5	139.523
Z585mAG/C120	5	131.461
Z585mAG/C120	5	82.109
Z585mAG/C120	5	138.526
Z585mAG	500	802.309
Z585mAG	500	701.751
Z585mAG	500	1228.43
Z585mAG	300	1386.54
Z585mAG	300	1554.84
Z585mAG	300	1408.68
Z585mAG	200	2074.21
Z585mAG	200	2262.81
Z585mAG	200	2386.35
Z585mAG	200	737.27
Z585mAG	200	-734.328
Z585mAG	200	818.484
Z585mAG	300	507.947
Z585mAG	300	746.998
Z585mAG	300	639.69
Z585mAG	150	970.485
Z585mAG	150	1297.49
Z585mAG	150	987.084
Z585mAG	100	652.321
Z585mAG	100	918.088
Z585mAG	100	546.024
Z585mAG	100	723.633
Z585mAG	100	860.843
Z585mAG	100	642.866
Z585mAG	150	1801.73
Z585mAG	150	1932.06
Z585mAG	150	1759.14
Z585mAG	50	234.015
Z585mAG	50	302.027
Z585mAG	50	289.211
Z585mAG	20	58.658
Z585mAG	20	134.766
Z585mAG	20	118.917
Z585mAG	20	317.542
Z585mAG	20	258.929
Z585mAG	20	362.959
Z585mAG	50	279.716
Z585mAG	50	440.981
Z585mAG	50	395.366
Z585mAG	300	1289.57
Z585mAG	300	1494.71
Z585mAG	300	1324.21
Z585mAG	200	1782.69
Z585mAG	200	1717.08
Z585mAG	200	1861.85
Z585mAG	200	1631.21
Z585mAG	200	1747.7
Z585mAG	200	1654.29
Z585mAG	300	1630.73
Z585mAG	300	1677.95
Z585mAG	300	1669.54
Z585mAG	500	1836.58
Z585mAG	500	2007.43
Z585mAG	500	1876.3
Z585mAG	150	1295.13
Z585mAG	150	1541.31
Z585mAG	150	1585.11
Z585mAG	150	976.92
Z585mAG	150	1192.89
Z585mAG	150	1503.13
Z585mAG	500	1232.55
Z585mAG	500	1797.66
Z585mAG	500	1692.28
Z585mAG	100	1105.24
Z585mAG	100	981.842
Z585mAG	100	790.063
Z585mAG	50	259.887
Z585mAG	50	297.163
Z585mAG	50	193.896
Z585mAG	50	269.452
Z585mAG	50	223.448
Z585mAG	50	342.668
Z585mAG	100	979.366
Z585mAG	100	936.464
Z585mAG	100	939.835
Z585mAG	20	74.411
Z585mAG	20	65.38
Z585mAG	20	33.141
Z585mAG	20	37.477
Z585mAG	20	59.253
Z585mAG	20	-8.197

## Sheet: Fig. 6B
Time (s)	DH-H (nm) Before dissociation (Blue line)	DH-H (nm) After dissociation (Red line)
0.14	9.5672
0.28	9.98772
0.42	12.1723
0.56	11.0807
0.7	9.06792
0.84	11.135
0.98	10.1967
1.12	8.78109
1.26	10.63
1.4	10.719
1.54	8.3705
1.68	9.79722
1.82	7.38212
1.96	9.78348
2.1	9.28792
2.24	7.65884
2.38	11.1385
2.52	9.27517
2.66	8.74257
2.8	10.6002
2.94	9.42142
3.08	9.78571
3.22	11.3441
3.36	12.0925
3.5	12.4342
3.64	14.7535
3.78	10.4512
3.92	9.15434
4.06	8.96743
4.2	9.776
4.34	12.0701
4.48	12.0516
4.62	9.02958
4.76	7.11516
4.9	11.4522
5.04	8.54542
5.18	10.578
5.32	9.15492
5.46	10.9346
5.6	11.7226
5.74	13.1394
5.88	9.78751
6.02	9.39388
6.16	8.40539
6.3	11.4776
6.44	15.4733
6.58	11.6417
6.72	7.90573
6.86	11.9775
7	17.5587
7.14	13.7886
7.28	13.279
7.42	13.1235
7.56	12.7328
7.7	11.4227
7.84	12.4911
7.98	12.9096
8.12	14.8878
8.26	13.2578
8.4	11.6938
8.54	13.3369
8.68	15.45
8.82	12.893
8.96	14.3232
9.1	14.1955
9.24	14.2326
9.38	13.7616
9.52	13.2689
9.66	12.1944
9.8	11.1289
9.94	11.4429
10.08	13.3416
10.22	16.9547
10.36	17.6204
10.5	14.2618
10.64	13.5343
10.78	13.7804
10.92	11.3674
11.06	9.76443
11.2	5.07816
11.34	8.73364
11.48	9.42441
11.62	13.246
11.76	10.4506
11.9	10.8146
12.04	13.0952
12.18	10.1813
12.32	9.1349
12.46	7.67951
12.6	8.08339
12.74	9.75981
12.88	8.54347
13.02	10.4204
13.16	10.2055
13.3	12.7875
13.44	10.2271
13.58	12.295
13.72	12.3069
13.86	11.6706
14	10.6595
14.14	10.6595
14.28	10.6674
14.42	8.74643
14.56	9.54595
14.7	13.3344
14.84	10.1058
14.98	14.9895
15.12	11.6914
15.26	10.117
15.4	13.8301
15.54	10.7405
15.68	10.1886
15.82	8.26977
15.96	8.42349
16.1	9.03182
16.24	11.6248
16.38	10.5003
16.52	8.5652
16.66	15.2049
16.8	10.2166
16.94	15.9046
17.08	9.56185
17.22	11.8633
17.36	12.1815
17.5	8.77596
17.64	8.37788
17.78	10.2099
17.92	11.6495
18.06	11.4374
18.2	10.7479
18.34	11.2128
18.48	11.62
18.62	11.2665
18.76	10.6806
18.9	10.6331
19.04	10.8083
19.18	10.4334
19.32	11.6832
19.46	9.86816
19.6	14.7208
19.74	11.4507
19.88	9.06111
20.02	13.3197
20.16	12.7279
20.3	11.0701
20.44	9.63054
20.58	15.4188
20.72	9.79722
20.86	12.7663
21	10.8021
21.14	10.7164
21.28	12.1999
21.42	11.2485
21.56	8.14993
21.7	11.1355
21.84	10.6891
21.98	12.1833
22.12	11.8609
22.26	13.2587
22.4	12.2813
22.54	11.1361
22.68	10.1103
22.82	13.9673
22.96	7.13436
23.1	8.53357
23.24	8.30249
23.38	13.8935
23.52	10.2298
23.66	12.8774
23.8	12.086
23.94	10.4506
24.08	11.8515
24.22	13.7119
24.36	14.5242
24.5	13.7984
24.64	8.38601
24.78	13.2896
24.92	10.1967
25.06	9.47972
25.2	9.07222
25.34	8.76074
25.48	8.29828
25.62	7.56726
25.76	12.0197
25.9	6.81557
26.04	10.914
26.18	11.4168
26.32	8.55726
26.46	11.25
26.6	9.47972
26.74	7.52846
26.88	8.05765
27.02	10.4978
27.16	10.2116
27.3	8.107
27.44	15.0667
27.58	12.3377
27.72	13.1402
27.86	9.76503
28	8.80928
28.14	12.3247
28.28	10.7588
28.42	13.6702
28.56	11.736
28.7	8.75446
28.84	14.2652
28.98	10.2221
29.12	9.76962
29.26	11.2605
29.4	10.9305
29.54	17.3774
29.68	11.1733
29.82	14.5519
29.96	11.6779
30.1	9.76385
30.24	10.4285
30.38	9.51767
30.52	9.06975
30.66	9.30428
30.8	12.5794
30.94	12.1139
31.08	10.6172
31.22	12.2193
31.36	10.4393
31.5	10.0757
31.64	11.1491
31.78	11.4089
31.92	15.0659
32.06	14.1287
32.2	10.6759
32.34	12.7972
32.48	11.6398
32.62	16.5167
32.76	11.145
32.9	14.3181
33.04	11.1132
33.18	9.06228
33.32	11.3729
33.46	7.6456
33.6	10.9634
33.74	13.5682
33.88	11.2675
34.02	15.6468
34.16	12.7297
34.3	14.3138
34.44	10.0724
34.58	10.6385
34.72	13.2237
34.86	10.7206
35	12.4825
35.14	9.41064
35.28	10.4231
35.42	10.6363
35.56	12.6829
35.7	12.2858
35.84	8.77861
35.98	9.5555
36.12	13.5208
36.26	12.873
36.4	14.3389
36.54	14.7626
36.68	12.8029
36.82	13.7413
36.96	11.1354
37.1	11.6958
37.24	11.405
37.38	13.3065
37.52	10.7253
37.66	13.0763
37.8	11.842
37.94	11.7394
38.08	12.3481
38.22	11.205
38.36	12.5866
38.5	12.8555
38.64	12.5576
38.78	12.2078
38.92	9.68101
39.06	13.8529
39.2	14.4492
39.34	13.7637
39.48	12.4532
39.62	13.8099
39.76	13.3963
39.9	10.9171
40.04	10.7399
40.18	11.8348
40.32	11.4757
40.46	13.4501
40.6	15.7559
40.74	10.7415
40.88	11.2771
41.02	12.1459
41.16	11.7159
41.3	10.4436
41.44	10.5037
41.58	14.37
41.72	13.1235
41.86	10.515
42	9.86585
42.14	12.8037
42.28	9.91262
42.42	8.56053
42.56	13.0699
42.7	16.1027
42.84	9.40467
42.98	12.0785
43.12	10.1228
43.26	11.4964
43.4	12.957
43.54	10.2441
43.68	9.79848
43.82	13.3065
43.96	11.2796
44.1	9.77308
44.24	11.4454
44.38	12.8248
44.52	13.0249
44.66	12.1361
44.8	12.6032
44.94	12.9262
45.08	10.7551
45.22	14.5196
45.36	13.3868
45.5	12.8974
45.64	14.9527
45.78	13.9735
45.92	10.9037
46.06	12.3675
46.2	12.8116
46.34	10.2226
46.48	14.1573
46.62	12.6081
46.76	11.3882
46.9	13.7838
47.04	13.1287
47.18	9.28094
47.32	11.7394
47.46	12.3384
47.6	11.4168
47.74	15.1211
47.88	8.63584
48.02	14.7315
48.16	12.1236
48.3	10.5428
48.44	14.2843
48.58	11.8562
48.72	13.5495
48.86	13.8371
49	11.0731
49.14	9.8375
49.28	12.5678
49.42	10.6384
49.56	11.144
49.7	13.6616
49.84	13.1222
49.98	10.083
50.12	7.71882
50.26	12.4843
50.4	12.0822
50.54	10.0958
50.68	12.2262
50.82	12.0999
50.96	14.235
51.1		15.0105
51.24		16.5876
51.38		18.7911
51.52		20.9775
51.66		20.9992
51.8		24.5497
51.94		22.6877
52.08		23.2834
52.22		20.2883
52.36		15.3162
52.5		11.7562
52.64		11.143
52.78		11.8989
52.92		14.4774
53.06		18.5236
53.2		14.5373
53.34		19.3878
53.48		20.2036
53.62		19.5681
53.76		11.2745
53.9		18.4027
54.04		16.8101
54.18		15.0834
54.32		12.8283
54.46		16.9224
54.6		15.8963
54.74		18.735
54.88		16.0391
55.02		15.0416
55.16		14.9758
55.3		11.9155
55.44		12.7694
55.58		18.5252
55.72		18.2574
55.86		16.9151
56		14.4031
56.14		16.5538
56.28		16.9484
56.42		11.1521
56.56		14.9625
56.7		13.8025
56.84		11.2577
56.98		12.6966
57.12		13.331
57.26		15.1096
57.4		8.73876
57.54		14.8167
57.68		12.1018
57.82		14.4379
57.96		14.3122
58.1		16.0799
58.24		12.8507
58.38		13.0743
58.52		12.5651
58.66		11.4655
58.8		12.3529
58.94		10.3886
59.08		10.0791
59.22		9.14512
59.36		11.3833
59.5		14.2555
59.64		10.6438
59.78		12.125
59.92		14.1597
60.06		8.25414
60.2		13.5673
60.34		7.64706
60.48		6.3694
60.62		4.97478
60.76		5.68427
60.9		7.5
61.04		8.31013
61.18		7.12699
61.32		9.36337
61.46		9.44746
61.6		10.0321
61.74		9.36097
61.88		7.43311
62.02		8.10631
62.16		8.54211
62.3		8.13122
62.44		6.91466
62.58		9.02446
62.72		5.44566
62.86		9.69646
63		10.9757
63.14		14.3907
63.28		16.3911
63.42		12.1361
63.56		10.4851
63.7		13.7083
63.84		13.6665
63.98		9.46075
64.12		4.75529
64.26		4.51769
64.4		6.41425
64.54		3.723

## Sheet: Fig. 6C
Time (s)	H4 or H5 (nm) (Yellow line)	H4 or H5 (nm) (Green line)
0.14	3.58	4.12
0.28	3.35	3.71
0.42	3.13	3.71
0.56	3.22	3.67
0.7	3.26	3.71
0.84	3.49	4.17
0.98	3.13	3.53
1.12	3.31	4.08
1.26	3.26	4.21
1.4	3.31	3.67
1.54	3.4	3.53
1.68	3.4	3.58
1.82	3.22	3.53
1.96	3.35	3.44
2.1	3.22	3.44
2.24	3.26	3.26
2.38	2.99	3.13
2.52	3.17	3.35
2.66	3.22	3.35
2.8	3.31	3.71
2.94	3.71	3.8
3.08	3.44	3.44
3.22	3.31	3.62
3.36	3.17	3.35
3.5	3.26	3.4
3.64	3.44	3.44
3.78	3.26	3.53
3.92	3.67	3.71
4.06	3.67	3.94
4.2	3.35	3.49
4.34	3.31	3.62
4.48	3.4	3.99
4.62	3.49	3.53
4.76	3.49	3.94
4.9	3.4	3.76
5.04	3.4	3.85
5.18	3.4	4.44
5.32	3.4	3.58
5.46	3.58	3.85
5.6	3.13	3.71
5.74	3.35	3.76
5.88	3.17	4.12
6.02	3.4	4.12
6.16	3.53	3.71
6.3	3.4	3.85
6.44	3.49	4.21
6.58	3.76	3.99
6.72	3.58	3.67
6.86	3.58	3.99
7	3.17	3.94
7.14	3.13	3.67
7.28	3.22	3.85
7.42	3.22	3.99
7.56	3.13	3.67
7.7	3.17	3.58
7.84	3.35	3.62
7.98	3.08	3.76
8.12	3.13	3.62
8.26	3.31	3.76
8.4	3.26	3.71
8.54	3.26	3.8
8.68	3.13	3.99
8.82	3.26	4.08
8.96	3.26	3.58
9.1	3.31	3.76
9.24	3.22	3.62
9.38	3.22	3.67
9.52	3.26	3.94
9.66	3.17	3.99
9.8	3.22	3.8
9.94	3.26	3.58
10.08	3.08	3.53
10.22	3.17	3.71
10.36	3.35	3.49
10.5	3.35	3.44
10.64	3.26	3.76
10.78	3.26	3.49
10.92	3.17	3.49
11.06	3.53	3.67
11.2	3.22	3.44
11.34	3.22	3.22
11.48	3.22	3.76
11.62	3.17	3.44
11.76	3.35	3.58
11.9	3.22	3.31
12.04	3.49	3.76
12.18	3.44	3.62
12.32	3.17	3.67
12.46	3.17	3.53
12.6	3.08	3.49
12.74	3.4	3.44
12.88	3.17	3.8
13.02	3.26	3.8
13.16	3.08	3.58
13.3	3.31	3.85
13.44	3.17	3.22
13.58	3.26	3.58
13.72	3.26	3.4
13.86	3.31	3.49
14	3.08	3.8
14.14	3.17	3.58
14.28	3.26	3.8
14.42	3.08	3.49
14.56	3.26	3.67
14.7	3.08	3.71
14.84	3.26	3.58
14.98	3.08	3.53
15.12	3.26	3.67
15.26	3.44	3.8
15.4	3.4	3.99
15.54	3.31	3.76
15.68	3.44	4.12
15.82	3.53	4.26
15.96	3.26	3.71
16.1	3.31	3.8
16.24	3.13	3.35
16.38	3.22	3.44
16.52	3.22	3.4
16.66	3.17	3.31
16.8	3.22	3.35
16.94	3.31	3.62
17.08	3.44	3.76
17.22	3.35	3.62
17.36	3.31	3.76
17.5	3.31	3.4
17.64	3.4	3.71
17.78	3.31	3.62
17.92	3.26	3.35
18.06	3.22	3.22
18.2	3.17	3.44
18.34	3.17	3.85
18.48	3.31	3.53
18.62	3.22	3.62
18.76	3.04	3.4
18.9	3.31	3.35
19.04	3.22	3.26
19.18	3.26	3.35
19.32	3.31	3.58
19.46	3.35	3.44
19.6	3.04	3.44
19.74	3.4	3.44
19.88	3.17	3.49
20.02	3.26	3.44
20.16	3.31	3.76
20.3	3.35	3.35
20.44	3.31	3.71
20.58	3.04	3.53
20.72	3.31	3.49
20.86	3.35	3.62
21	3.04	3.8
21.14	3.13	3.85
21.28	3.26	3.49
21.42	3.22	3.35
21.56	3.49	3.62
21.7	3.13	3.76
21.84	3.26	3.35
21.98	3.35	3.71
22.12	3.35	4.17
22.26	3.26	3.71
22.4	3.04	3.49
22.54	3.53	3.58
22.68	3.26	3.44
22.82	3.22	3.31
22.96	3.44	4.21
23.1	3.31	3.9
23.24	3.49	3.67
23.38	3.26	3.71
23.52	3.4	3.53
23.66	3.31	3.62
23.8	3.22	3.35
23.94	3.35	3.53
24.08	3.35	3.62
24.22	3.26	3.44
24.36	3.44	3.58
24.5	3.4	3.4
24.64	3.35	3.49
24.78	3.13	3.31
24.92	3.31	3.44
25.06	3.22	3.31
25.2	3.08	3.17
25.34	3.4	3.8
25.48	3.26	3.49
25.62	3.26	3.35
25.76	3.22	3.35
25.9	3.31	3.35
26.04	3.17	3.67
26.18	3.44	3.58
26.32	3.13	3.49
26.46	3.26	3.31
26.6	3.31	3.49
26.74	3.31	3.8
26.88	3.4	3.94
27.02	3.17	3.31
27.16	3.31	3.4
27.3	3.22	3.35
27.44	3.13	3.26
27.58	3.44	3.49
27.72	3.04	3.9
27.86	3.22	3.67
28	3.22	3.4
28.14	3.26	3.85
28.28	3.44	4.3
28.42	3.35	3.58
28.56	3.22	3.35
28.7	3.22	3.58
28.84	3.44	3.8
28.98	3.35	3.35
29.12	3.49	3.49
29.26	3.31	3.85
29.4	3.44	3.58
29.54	3.26	3.4
29.68	3.13	3.58
29.82	3.31	3.9
29.96	3.35	3.9
30.1	3.13	3.62
30.24	3.35	3.85
30.38	3.22	3.44
30.52	3.35	3.94
30.66	3.26	3.9
30.8	3.22	3.35
30.94	3.35	3.76
31.08	3.4	3.99
31.22	3.31	4.03
31.36	3.26	3.99
31.5	3.22	3.8
31.64	3.17	3.85
31.78	3.4	4.26
31.92	3.17	3.44
32.06	3.44	3.85
32.2	3.31	3.35
32.34	3.04	3.31
32.48	3.4	3.58
32.62	3.17	3.44
32.76	3.4	3.53
32.9	3.44	3.62
33.04	3.53	3.53
33.18	2.86	3.4
33.32	3.22	3.62
33.46	3.22	3.44
33.6	3.22	3.49
33.74	3.49	4.08
33.88	3.13	3.62
34.02	3.4	3.44
34.16	3.31	4.21
34.3	3.22	3.49
34.44	3.31	3.62
34.58	3.44	4.08
34.72	3.08	3.67
34.86	3.35	3.58
35	3.22	3.44
35.14	3.26	3.67
35.28	2.99	3.58
35.42	3.13	3.58
35.56	3.26	3.49
35.7	3.26	3.49
35.84	3.08	3.71
35.98	3.67	4.21
36.12	3.4	3.85
36.26	3.35	3.62
36.4	3.13	4.03
36.54	3.17	3.31
36.68	3.22	3.76
36.82	3.13	3.8
36.96	3.4	3.8
37.1	3.35	3.94
37.24	3.44	4.21
37.38	2.99	3.67
37.52	3.44	3.58
37.66	3.26	3.4
37.8	3.17	3.53
37.94	3.62	3.76
38.08	3.4	3.76
38.22	3.35	3.85
38.36	3.17	3.53
38.5	3.53	3.53
38.64	3.31	3.53
38.78	2.95	3.49
38.92	3.35	3.71
39.06	3.22	3.58
39.2	3.26	3.85
39.34	2.99	3.26
39.48	3.35	3.49
39.62	3.26	3.53
39.76	3.35	3.35
39.9	3.31	3.44
40.04	3.26	3.62
40.18	3.44	3.71
40.32	3.35	3.4
40.46	3.31	3.71
40.6	3.31	3.8
40.74	3.22	3.8
40.88	3.31	3.85
41.02	3.08	4.03
41.16	3.35	3.62
41.3	3.4	3.9
41.44	3.26	3.94
41.58	3.31	3.76
41.72	3.31	3.8
41.86	3.13	4.08
42	3.26	3.99
42.14	3.4	3.8
42.28	3.35	4.03
42.42	3.22	3.9
42.56	3.22	3.58
42.7	3.08	3.17
42.84	3.22	3.9
42.98	3.4	3.9
43.12	3.53	3.94
43.26	3.44	3.53
43.4	3.22	3.94
43.54	3.53	4.17
43.68	3.58	3.9
43.82	3.22	3.62
43.96	3.53	3.85
44.1	3.44	3.8
44.24	3.17	3.76
44.38	3.17	4.08
44.52	3.13	3.9
44.66	3.31	3.99
44.8	3.22	4.03
44.94	3.49	3.8
45.08	3.35	3.71
45.22	3.22	3.67
45.36	3.22	3.76
45.5	3.31	3.8
45.64	3.31	3.94
45.78	3.35	3.4
45.92	3.53	3.71
46.06	3.08	3.94
46.2	3.44	3.85
46.34	3.22	3.99
46.48	3.26	3.9
46.62	3.35	4.08
46.76	3.44	3.85
46.9	2.99	3.94
47.04	3.49	4.21
47.18	3.71	3.71
47.32	3.17	3.8
47.46	3.31	3.94
47.6	3.35	3.85
47.74	3.22	3.49
47.88	3.26	3.67
48.02	3.31	3.94
48.16	3.44	3.94
48.3	3.49	3.99
48.44	3.49	3.9
48.58	3.08	3.8
48.72	3.17	3.67
48.86	3.22	3.58
49	3.17	3.8
49.14	3.31	3.62
49.28	2.99	3.76
49.42	3.08	3.8
49.56	3.22	3.62
49.7	3.35	3.99
49.84	3.22	3.58
49.98	3.31	3.99
50.12	3.58	3.99
50.26	3.4	3.8
50.4	3.4	3.85
50.54	3.35	3.94
50.68	3.17	3.8
50.82	3.26	3.67
50.96	3.13	3.67
51.1	3.26	4.17	<= dissociation
51.24	2.81	4.21
51.38	3.35	3.99
51.52	3.08	3.8
51.66	3.4	3.67
51.8	3.35	3.58
51.94	3.26	3.9
52.08	3.22	3.53
52.22	3.31	3.8
52.36	3.35	3.94
52.5	3.49	3.71
52.64	3.08	3.8
52.78	3.22	3.94
52.92	3.31	3.35
53.06	3.53	3.71
53.2	3.9	5.16
53.34	3.44	3.67
53.48	3.26	3.8
53.62	4.48	4.53
53.76	3.26	3.58
53.9	3.22	3.35
54.04	3.17	3.62
54.18	3.49	3.8
54.32	3.35	3.53
54.46	3.31	3.71
54.6	3.17	3.58
54.74	3.22	3.99
54.88	3.44	3.67
55.02	3.17	3.67
55.16	3.17	3.35
55.3	3.08	3.58
55.44	3.17	3.76
55.58	3.26	3.62
55.72	3.22	3.26
55.86	3.22	3.49
56	3.44	3.9
56.14	3.31	3.62
56.28	3.31	3.85
56.42	3.35	3.99
56.56	3.26	3.58
56.7	3.17	3.35
56.84	3.31	3.4
56.98	3.04	3.62
57.12	3.62	3.99
57.26	3.4	3.76
57.4	3.44	4.03
57.54	3.17	3.71
57.68	3.58	3.67
57.82	3.58	3.71
57.96	3.26	3.85
58.1	3.44	3.62
58.24	3.08	3.76
58.38	3.58	3.76
58.52	3.13	3.94
58.66	3.26	3.44
58.8	3.35	3.62
58.94	3.22	3.76
59.08	3.13	3.62
59.22	3.17	3.85
59.36	3.17	3.9
59.5	3.17	3.85
59.64	3.13	3.76
59.78	3.31	3.85
59.92	3.4	3.8
60.06	3.17	3.9
60.2	3.17	3.76
60.34	3.22	3.71
60.48	3.31	3.8
60.62	3.17	3.85
60.76	3.04	3.85
60.9	3.26	3.9
61.04	3.17	3.94
61.18	3.53	4.08
61.32	3.53	3.76
61.46	3.53	3.94
61.6	3.4	3.62
61.74	3.35	3.9
61.88	3.67	3.8
62.02	3.4	3.99
62.16	3.49	4.17
62.3	3.44	4.03
62.44	3.4	3.8
62.58	3.58	3.9
62.72	3.71	3.76
62.86	3.4	3.94
63	2.67	3.58
63.14	3.53	3.9
63.28	3.53	3.99
63.42	3.44	3.99
63.56	3.44	4.08
63.7	3.49	3.8
63.84	3.76	3.8
63.98	3.31	4.08
64.12	3.4	3.8
64.26	3.76	3.8
64.4	3.44	4.26
64.54	3.76	4.26

## Sheet: Fig. 6D
DH-H (nm)	Number of frames		DH-H (nm)	Fitting
0.5	0		0.5	0.2562
1.5	1		0.99153	0.46693
2.5	5		1.48305	0.82849
3.5	17		1.97458	1.43108
4.5	34		2.4661	2.40654
5.5	54		2.95763	3.93977
6.5	90		3.44915	6.27909
7.5	105		3.94068	9.74252
8.5	144		4.4322	14.7162
9.5	177		4.92373	21.6406
10.5	287		5.41525	30.9806
11.5	282		5.90678	43.1779
12.5	282		6.39831	58.5843
13.5	259		6.88983	77.3838
14.5	190		7.38136	99.5102
15.5	115		7.87288	124.576
16.5	65		8.36441	151.827
17.5	43		8.85593	180.142
18.5	31		9.34746	208.079
19.5	12		9.83898	233.987
20.5	5		10.3305	256.155
21.5	3		10.822	273
22.5	1		11.3136	283.252
23.5	2		11.8051	286.109
24.5	0		12.2966	281.344
25.5	0		12.7881	269.336
26.5	0		13.2797	251.015
27.5	0		13.7712	227.748
28.5	0		14.2627	201.167
29.5	0		14.7542	172.985
30.5			15.2458	144.814
			15.7373	118.021
			16.2288	93.6397
			16.7203	72.3282
			17.2119	54.3882
			17.7034	39.8154
			18.1949	28.3756
			18.6864	19.6875
			19.178	13.2979
			19.6695	8.74428
			20.161	5.59777
			20.6525	3.48863
			21.1441	2.11662
			21.6356	1.2502
			22.1271	0.7189
			22.6186	0.40244
			23.1102	0.21932
			23.6017	0.11636
			24.0932	0.0601
			24.5847	0.03022
			25.0763	0.0148
			25.5678	0.00705
			26.0593	0.00327
			26.5509	0.00148
			27.0424	0.000649721
			27.5339	0.000278133
			28.0254	0.000115911
			28.517	4.70272e-05
			29.0085	1.85747e-05
			29.5	7.14237e-06

## Sheet: Fig. 6E
DH-H (nm)	Number of frames		DH-H (nm)	Fitting
0.5	0		0.5	2.32321
1.5	1		0.99153	2.95134
2.5	5		1.48305	3.72043
3.5	4		1.97458	4.65385
4.5	14		2.4661	5.77663
5.5	16		2.95763	7.11511
6.5	26		3.44915	8.69626
7.5	34		3.94068	10.547
8.5	53		4.4322	12.6931
9.5	49		4.92373	15.1583
10.5	66		5.41525	17.9629
11.5	72		5.90678	21.1227
12.5	82		6.39831	24.647
13.5	111		6.88983	28.538
14.5	98		7.38136	32.789
15.5	124		7.87288	37.3832
16.5	100		8.36441	42.293
17.5	91		8.85593	47.4793
18.5	93		9.34746	52.8914
19.5	83		9.83898	58.4668
20.5	79		10.3305	64.1325
21.5	65		10.822	69.8057
22.5	57		11.3136	75.3958
23.5	51		11.8051	80.8069
24.5	44		12.2966	85.9396
25.5	18		12.7881	90.6948
26.5	20		13.2797	94.9764
27.5	6		13.7712	98.6946
28.5	4		14.2627	101.769
29.5	0		14.7542	104.131
30.5			15.2458	105.728
			15.7373	106.523
			16.2288	106.498
			16.7203	105.654
			17.2119	104.009
			17.7034	101.602
			18.1949	98.4862
			18.6864	94.7314
			19.178	90.4183
			19.6695	85.6374
			20.161	80.4849
			20.6525	75.0601
			21.1441	69.4622
			21.6356	63.7869
			22.1271	58.1245
			22.6186	52.557
			23.1102	47.157
			23.6017	41.9862
			24.0932	37.0945
			24.5847	32.5206
			25.0763	28.2911
			25.5678	24.4223
			26.0593	20.9202
			26.5509	17.7824
			27.0424	14.9989
			27.5339	12.5537
			28.0254	10.4263
			28.517	8.59272
			29.0085	7.02709
			29.5	5.70249

[truncated: 82 more sheets: Fig. 7, Fig. S4A, Fig. S4B, Fig. S4C, S4D_Z775mAG, S4D_Z775mAGC120, S4E DH-H, Fig. S5B, Fig2A_Z775mAG (no salt)_07.3, Fig2A_Z775mAG (no salt)_11.2, Fig2A_Z775mAG (no salt)_13.0, Fig2A_Z775mAG (no salt)_13.1, Fig2A_Z775mAG (no salt)_16.1, Fig2B_Z775mAG_03.7, Fig2B_Z775mAG_05.7, Fig2B_Z775mAG_13.9, Fig2B_Z775mAG_16.9, Fig2B_Z775mAG_19.9, Fig2C_Z601_2.9, Fig2C_Z601_3.7 …]
